# Supplementary material for: A Hybrid Type II Hub-and-Spoke Model Evaluation Framework in the Commonwealth Partnerships for Antimicrobial Stewardship Programme—A Study Protocol
Source: Antibiotics (Basel). 2025 Dec 3;14(12):1218. doi: 10.3390/antibiotics14121218 (PMC12729711; doi:10.3390/antibiotics14121218)
Supplement: Supplementary file 1 [file antibiotics-14-01218-s001.zip]

Archive with 1 entries (1 files):
- antibiotics-3924489-supplementary.pdf
